# Supplementary material for: In Silico Investigation of Amidine-Based BACE-1 Inhibitors Against Alzheimer’s Disease: SAR, Pharmacokinetics, Molecular Docking and Dynamic Simulations
Source: Pharmaceuticals (Basel). 2025 Dec 19;19(1):5. doi: 10.3390/ph19010005 (PMC12845190; doi:10.3390/ph19010005)
Supplement: Supplementary file 1 [file pharmaceuticals-19-00005-s001.zip]

Archive with 3 entries (3 files):
- Supplementary Information S1.pdf
- Supplementary Information S2.mp4
- Supplementary Information S3.mp4
